# Supplementary material for: Comprehensive analysis of expressed sequence tags from cultivated and wild radish (Raphanus spp.)
Source: BMC Genomics. 2013 Oct 21;14:721. doi: 10.1186/1471-2164-14-721 (PMC3816612; doi:10.1186/1471-2164-14-721)
Supplement: Additional file 1 — Summary of radish transcription factors. The table provides the number of radish transcription factors identified in each family. [file 1471-2164-14-721-S1.xlsx]

## Sheet: Sheet1
Additional file 1. Summary of radish transcription factors
family	No. genes
ABI3VP1	74
Alfin-like	38
AP2-EREBP	178
ARF	11
ARR-B	4
BBR/BPC	38
BES1	21
bHLH	209
BSD	21
bZIP	187
C2C2-CO-like	10
C2C2-Dof	50
C2C2-GATA	56
C2C2-YABBY	14
C2H2	137
C3H	120
CCAAT	104
CPP	5
CSD	3
DBP	2
E2F-DP	10
EIL	13
FAR1	5
FHA	19
G2-like	80
GeBP	39
GRAS	67
GRF	4
HB	132
HRT	1
HSF	35
LIM	42
LOB	40
MADS	112
mTERF	59
MYB	277
NAC	145
NOZZLE	2
OFP	20
PBF-2-like	12
PLATZ	17
RWP-RK	8
S1Fa-like	8
SBP	29
Sigma70-like	7
SRS	8
TAZ	17
TCP	30
Tify	78
TIG	1
Trihelix	39
TUB	35
ULT	4
VOZ	3
WRKY	119
zf-HD	10
