# Supplementary material for: Comprehensive analysis of expressed sequence tags from cultivated and wild radish (Raphanus spp.)
Source: BMC Genomics. 2013 Oct 21;14:721. doi: 10.1186/1471-2164-14-721 (PMC3816612; doi:10.1186/1471-2164-14-721)
Supplement: Additional file 2 — Radish transcription factors. The table provides the list of all identified putative radish transcription factors. [file 1471-2164-14-721-S2.xlsx]

## Sheet: Sheet1
Additional file 2. List of radish transcription factors
unigene	family
UN00053	SBP
UN00067	bHLH
UN00068	LOB
UN00103	C3H
UN00121	bZIP
UN00122	CCAAT
UN00132	CCAAT
UN00134	Tify
UN00141	BBR/BPC
UN00147	C2H2
UN00153	EIL
UN00165	zf-HD
UN00247	RWP-RK
UN00250	HB
UN00256	G2-like
UN00282	bHLH
UN00294	HB
UN00343	bZIP
UN00384	MYB
UN00413	MYB
UN00432	C3H
UN00499	AP2-EREBP
UN00520	AP2-EREBP
UN00540	MADS
UN00599	bZIP
UN00601	MYB
UN00622	LIM
UN00626	C3H
UN00637	bZIP
UN00681	NAC
UN00710	bZIP
UN00714	Alfin-like
UN00759	MYB
UN00779	bHLH
UN00782	AP2-EREBP
UN00783	C2H2
UN00785	G2-like
UN00814	bHLH
UN00818	bZIP
UN00856	GeBP
UN00906	FHA
UN00914	C2C2-GATA
UN00948	LIM
UN00950	BBR/BPC
UN01052	WRKY
UN01063	CCAAT
UN01089	HB
UN01091	bZIP
UN01093	C3H
UN01121	GeBP
UN01138	bZIP
UN01168	G2-like
UN01243	bZIP
UN01300	TCP
UN01319	bZIP
UN01336	bHLH
UN01337	CCAAT
UN01359	bHLH
UN01386	C2C2-Dof
UN01515	NAC
UN01566	bHLH
UN01585	BBR/BPC
UN01588	NAC
UN01591	HB
UN01613	mTERF
UN01656	HB
UN01659	TAZ
UN01685	bZIP
UN01689	C2C2-Dof
UN01720	Tify
UN01738	FAR1
UN01757	GeBP
UN01758	MADS
UN01811	MYB
UN01813	PLATZ
UN01908	SBP
UN01915	HB
UN01923	C2H2
UN01969	CPP
UN02021	CCAAT
UN02022	ABI3VP1
UN02147	bZIP
UN02157	bHLH
UN02218	C3H
UN02232	HB
UN02250	bZIP
UN02271	NAC
UN02294	bHLH
UN02332	LIM
UN02334	G2-like
UN02349	C2H2
UN02360	WRKY
UN02379	Tify
UN02392	Alfin-like
UN02410	C2C2-CO-like
UN02431	bZIP
UN02488	HB
UN02497	LOB
UN02498	Tify
UN02500	Alfin-like
UN02501	HB
UN02525	NAC
UN02588	G2-like
UN02601	BES1
UN02605	GeBP
UN02627	LIM
UN02638	bZIP
UN02644	Alfin-like
UN02654	C2H2
UN02696	E2F-DP
UN02700	WRKY
UN02703	bHLH
UN02704	MYB
UN02755	Tify
UN02761	LOB
UN02784	CCAAT
UN02810	GeBP
UN02835	bHLH
UN02861	HB
UN02911	WRKY
UN02935	LOB
UN02936	Tify
UN02937	MYB
UN02949	CCAAT
UN02994	C2H2
UN03014	MADS
UN03021	BSD
UN03079	MADS
UN03212	MYB
UN03235	bZIP
UN03245	NAC
UN03259	GeBP
UN03267	AP2-EREBP
UN03310	bHLH
UN03339	MYB
UN03356	bZIP
UN03378	GeBP
UN03387	NAC
UN03400	GeBP
UN03425	Trihelix
UN03536	MYB
UN03572	WRKY
UN03623	MYB
UN03647	NAC
UN03649	AP2-EREBP
UN03650	bZIP
UN03760	MYB
UN03769	MADS
UN03781	MYB
UN03802	bHLH
UN03813	MYB
UN03819	BBR/BPC
UN03838	G2-like
UN03851	G2-like
UN03852	Alfin-like
UN03856	BES1
UN03857	G2-like
UN03916	MYB
UN03947	LIM
UN03961	LOB
UN03967	Tify
UN03976	bZIP
UN03982	bZIP
UN04022	Sigma70-like
UN04056	EIL
UN04061	TUB
UN04072	Tify
UN04074	bHLH
UN04077	GeBP
UN04086	NAC
UN04158	AP2-EREBP
UN04163	GeBP
UN04172	GeBP
UN04213	bHLH
UN04323	Alfin-like
UN04328	TUB
UN04353	HB
UN04405	CCAAT
UN04406	HSF
UN04416	MYB
UN04435	MADS
UN04456	C2H2
UN04467	MYB
UN04480	CCAAT
UN04513	ABI3VP1
UN04520	bZIP
UN04591	C2H2
UN04609	bHLH
UN04612	HB
UN04613	BSD
UN04620	GRAS
UN04630	SBP
UN04659	bZIP
UN04666	C3H
UN04673	C3H
UN04683	ARF
UN04692	LOB
UN04734	C2H2
UN04761	NAC
UN04775	CCAAT
UN04782	MADS
UN04792	E2F-DP
UN04902	bHLH
UN04922	WRKY
UN04943	SRS
UN04976	MYB
UN04978	bHLH
UN05005	C2C2-Dof
UN05011	AP2-EREBP
UN05020	NAC
UN05050	G2-like
UN05052	HSF
UN05077	MADS
UN05078	NAC
UN05083	WRKY
UN05132	MYB
UN05145	TCP
UN05161	ABI3VP1
UN05231	MYB
UN05239	WRKY
UN05273	AP2-EREBP
UN05283	C2H2
UN05370	LOB
UN05375	bHLH
UN05388	C2C2-GATA
UN05473	TUB
UN05487	C2H2
UN05535	G2-like
UN05541	bHLH
UN05589	Tify
UN05602	AP2-EREBP
UN05620	HB
UN05642	bHLH
UN05677	MYB
UN05732	C2C2-Dof
UN05762	WRKY
UN05809	WRKY
UN05831	CCAAT
UN05893	MYB
UN05897	C3H
UN05911	C2C2-GATA
UN05925	ABI3VP1
UN05939	WRKY
UN05945	AP2-EREBP
UN05951	HB
UN06087	MYB
UN06097	NAC
UN06104	MYB
UN06158	NAC
UN06173	SBP
UN06193	Tify
UN06194	bHLH
UN06244	MYB
UN06254	C2C2-Dof
UN06277	CCAAT
UN06282	HB
UN06284	C2C2-Dof
UN06294	ABI3VP1
UN06351	G2-like
UN06357	TUB
UN06368	GRAS
UN06383	BES1
UN06385	AP2-EREBP
UN06389	Alfin-like
UN06424	GRAS
UN06448	MYB
UN06522	bZIP
UN06561	CCAAT
UN06563	NAC
UN06575	bZIP
UN06612	bHLH
UN06620	BBR/BPC
UN06625	WRKY
UN06641	HB
UN06722	AP2-EREBP
UN06767	bZIP
UN06775	C3H
UN06863	G2-like
UN06881	MYB
UN06899	WRKY
UN06966	C2C2-Dof
UN06996	bHLH
UN06997	C3H
UN07107	Tify
UN07137	LOB
UN07144	WRKY
UN07146	HB
UN07167	mTERF
UN07172	CPP
UN07178	C2C2-CO-like
UN07210	C2H2
UN07228	AP2-EREBP
UN07239	TUB
UN07255	C2C2-CO-like
UN07258	C2C2-GATA
UN07269	GeBP
UN07299	TCP
UN07308	SBP
UN07311	AP2-EREBP
UN07330	C2H2
UN07333	C2C2-Dof
UN07341	G2-like
UN07346	AP2-EREBP
UN07353	bHLH
UN07363	PLATZ
UN07371	GRAS
UN07466	NAC
UN07469	zf-HD
UN07471	C3H
UN07486	TCP
UN07504	GeBP
UN07526	BSD
UN07567	C2C2-YABBY
UN07588	CCAAT
UN07593	CCAAT
UN07618	CCAAT
UN07625	WRKY
UN07628	BBR/BPC
UN07661	C3H
UN07669	SBP
UN07692	PLATZ
UN07710	AP2-EREBP
UN07751	MYB
UN07763	C2H2
UN07836	HB
UN07838	SRS
UN07857	C3H
UN07900	G2-like
UN07921	C2C2-GATA
UN07923	MYB
UN07927	TUB
UN07936	bHLH
UN07972	Sigma70-like
UN07982	C2H2
UN08017	MYB
UN08046	NAC
UN08065	Trihelix
UN08088	bHLH
UN08105	BSD
UN08112	BSD
UN08127	C2H2
UN08141	BBR/BPC
UN08154	bHLH
UN08187	AP2-EREBP
UN08190	G2-like
UN08218	G2-like
UN08219	BES1
UN08234	mTERF
UN08268	CCAAT
UN08303	bZIP
UN08332	Tify
UN08340	CCAAT
UN08368	bZIP
UN08478	HB
UN08485	Tify
UN08495	HB
UN08526	bHLH
UN08540	AP2-EREBP
UN08543	bHLH
UN08554	MYB
UN08557	BES1
UN08559	BES1
UN08567	C2C2-Dof
UN08574	bZIP
UN08609	MADS
UN08633	C2H2
UN08638	LIM
UN08682	LIM
UN08717	MADS
UN08725	C2C2-Dof
UN08762	HB
UN08783	C2C2-CO-like
UN08787	HB
UN08802	C2H2
UN09009	C2H2
UN09057	CCAAT
UN09058	bZIP
UN09070	Tify
UN09074	C2H2
UN09118	HB
UN09128	bHLH
UN09186	MYB
UN09243	NAC
UN09259	ABI3VP1
UN09272	MYB
UN09280	AP2-EREBP
UN09312	bHLH
UN09365	HB
UN09407	NAC
UN09486	CCAAT
UN09531	bHLH
UN09561	FHA
UN09565	FHA
UN09575	GeBP
UN09607	NAC
UN09614	bHLH
UN09647	LOB
UN09649	G2-like
UN09672	C2C2-GATA
UN09674	FHA
UN09680	PLATZ
UN09729	MYB
UN09772	CCAAT
UN09774	VOZ
UN09842	LOB
UN09849	C2C2-GATA
UN09850	C3H
UN09907	CCAAT
UN09922	G2-like
UN09925	NAC
UN09949	bZIP
UN09954	bHLH
UN10002	AP2-EREBP
UN10041	C2C2-CO-like
UN10057	G2-like
UN10073	BBR/BPC
UN10079	NAC
UN10095	bZIP
UN10106	HB
UN10123	bHLH
UN10159	MADS
UN10163	PLATZ
UN10181	AP2-EREBP
UN10202	NAC
UN10228	Tify
UN10238	MYB
UN10337	CCAAT
UN10350	bZIP
UN10374	ABI3VP1
UN10439	AP2-EREBP
UN10455	C3H
UN10478	SRS
UN10532	HB
UN10540	bZIP
UN10565	WRKY
UN10580	C2H2
UN10598	AP2-EREBP
UN10600	Tify
UN10605	HB
UN10671	PLATZ
UN10689	C3H
UN10701	mTERF
UN10732	C2C2-GATA
UN10734	NAC
UN10777	C3H
UN10810	C2H2
UN10813	C2H2
UN10880	G2-like
UN10892	bHLH
UN10940	AP2-EREBP
UN10956	C3H
UN10985	NAC
UN11039	bZIP
UN11064	CCAAT
UN11104	mTERF
UN11114	WRKY
UN11117	bZIP
UN11206	NAC
UN11213	MYB
UN11216	HSF
UN11298	HB
UN11342	Tify
UN11394	NAC
UN11421	MYB
UN11425	NAC
UN11427	NAC
UN11477	bHLH
UN11483	MYB
UN11490	MYB
UN11547	TUB
UN11557	C2C2-Dof
UN11616	BSD
UN11659	G2-like
UN11664	LOB
UN11695	HB
UN11745	C2H2
UN11754	bZIP
UN11771	AP2-EREBP
UN11794	TUB
UN11797	G2-like
UN11799	HSF
UN11813	HB
UN11842	S1Fa-like
UN11846	NAC
UN11863	Trihelix
UN11892	MADS
UN11952	NOZZLE
UN11976	RWP-RK
UN12013	Alfin-like
UN12016	MADS
UN12018	C3H
UN12021	Trihelix
UN12036	bHLH
UN12085	CCAAT
UN12104	TUB
UN12113	FAR1
UN12120	LOB
UN12135	NAC
UN12182	TCP
UN12183	bZIP
UN12211	C2H2
UN12230	HB
UN12262	bZIP
UN12296	AP2-EREBP
UN12299	WRKY
UN12324	SBP
UN12327	C3H
UN12329	MYB
UN12366	AP2-EREBP
UN12418	ABI3VP1
UN12453	Alfin-like
UN12457	GRAS
UN12470	MYB
UN12495	MADS
UN12499	bHLH
UN12506	bZIP
UN12520	LOB
UN12575	LIM
UN12592	NAC
UN12605	NAC
UN12635	HB
UN12667	AP2-EREBP
UN12676	C2C2-Dof
UN12714	Sigma70-like
UN12726	G2-like
UN12735	bZIP
UN12743	ULT
UN12744	bZIP
UN12767	OFP
UN12775	MYB
UN12781	HB
UN12808	MYB
UN12839	Tify
UN12847	bHLH
UN12852	MADS
UN12856	Trihelix
UN12910	MYB
UN12947	Tify
UN12977	AP2-EREBP
UN12986	GeBP
UN13014	bHLH
UN13018	G2-like
UN13032	MADS
UN13065	C2C2-YABBY
UN13085	AP2-EREBP
UN13118	TAZ
UN13142	AP2-EREBP
UN13144	C2C2-GATA
UN13159	LIM
UN13170	MYB
UN13181	Alfin-like
UN13253	AP2-EREBP
UN13269	BBR/BPC
UN13279	MADS
UN13290	WRKY
UN13301	C2C2-GATA
UN13310	bHLH
UN13313	C2C2-GATA
UN13317	PLATZ
UN13449	LOB
UN13499	MADS
UN13514	TAZ
UN13539	C2H2
UN13552	bHLH
UN13575	bZIP
UN13663	bHLH
UN13675	C2C2-GATA
UN13706	bHLH
UN13708	HB
UN13762	LIM
UN13815	HSF
UN13862	E2F-DP
UN13877	MYB
UN13982	Alfin-like
UN14005	MADS
UN14017	C2H2
UN14029	bHLH
UN14035	bHLH
UN14045	AP2-EREBP
UN14126	ARR-B
UN14128	Tify
UN14184	bZIP
UN14249	LOB
UN14253	MADS
UN14305	C3H
UN14397	AP2-EREBP
UN14399	G2-like
UN14405	LIM
UN14414	NAC
UN14425	LOB
UN14476	MYB
UN14496	Alfin-like
UN14531	CCAAT
UN14545	Alfin-like
UN14567	Tify
UN14665	C2H2
UN14691	Trihelix
UN14738	C3H
UN14802	MYB
UN14806	BES1
UN14841	AP2-EREBP
UN14861	CCAAT
UN14865	AP2-EREBP
UN14893	bHLH
UN14903	AP2-EREBP
UN14940	BSD
UN14967	bZIP
UN14980	C2C2-GATA
UN14996	MYB
UN15012	bHLH
UN15031	ABI3VP1
UN15039	bZIP
UN15101	bHLH
UN15109	NAC
UN15177	bZIP
UN15248	MADS
UN15281	WRKY
UN15318	AP2-EREBP
UN15353	ABI3VP1
UN15429	bHLH
UN15445	NAC
UN15460	ABI3VP1
UN15463	LIM
UN15470	MADS
UN15485	MYB
UN15487	MADS
UN15559	GeBP
UN15605	bZIP
UN15611	bHLH
UN15648	bHLH
UN15657	Alfin-like
UN15696	PBF-2-like
UN15726	MADS
UN15733	MYB
UN15829	Tify
UN15868	LOB
UN15879	bHLH
UN15975	MADS
UN15993	NAC
UN16003	bHLH
UN16029	MADS
UN16049	ULT
UN16053	CCAAT
UN16055	bHLH
UN16099	MADS
UN16178	AP2-EREBP
UN16192	bHLH
UN16283	mTERF
UN16287	WRKY
UN16302	bZIP
UN16336	bHLH
UN16359	TCP
UN16393	bHLH
UN16563	GeBP
UN16689	PBF-2-like
UN16699	AP2-EREBP
UN16836	LIM
UN16885	mTERF
UN16901	MADS
UN16916	MYB
UN16929	MADS
UN16942	FHA
UN17047	bZIP
UN17132	MADS
UN17313	LIM
UN17363	bHLH
UN17388	BSD
UN17426	MADS
UN17452	MYB
UN17467	NAC
UN17471	CCAAT
UN17526	bZIP
UN17528	TCP
UN17552	AP2-EREBP
UN17600	mTERF
UN17615	AP2-EREBP
UN17695	bZIP
UN17711	ABI3VP1
UN17803	bHLH
UN17842	LIM
UN17929	Alfin-like
UN17946	AP2-EREBP
UN18035	bHLH
UN18097	MADS
UN18099	NAC
UN18103	Tify
UN18110	C3H
UN18118	HB
UN18218	bZIP
UN18319	AP2-EREBP
UN18328	MADS
UN18343	WRKY
UN18365	HB
UN18459	HB
UN18483	HSF
UN18505	LIM
UN18516	MADS
UN18524	bHLH
UN18577	GeBP
UN18600	bHLH
UN18619	HB
UN18621	C2H2
UN18684	MYB
UN18709	C2C2-Dof
UN18736	Sigma70-like
UN18740	MYB
UN18779	bHLH
UN18790	Trihelix
UN18797	VOZ
UN18819	Tify
UN18839	HB
UN18860	mTERF
UN18916	LIM
UN18923	SBP
UN18933	Alfin-like
UN18935	BSD
UN18971	HSF
UN18980	bHLH
UN18990	NAC
UN18996	Tify
UN19053	MADS
UN19071	C2H2
UN19077	CCAAT
UN19087	C2C2-GATA
UN19113	G2-like
UN19115	AP2-EREBP
UN19134	bHLH
UN19189	NAC
UN19200	Alfin-like
UN19204	NAC
UN19236	HSF
UN19241	C3H
UN19246	bZIP
UN19262	TAZ
UN19286	bHLH
UN19297	MYB
UN19305	TUB
UN19342	E2F-DP
UN19360	MYB
UN19371	bZIP
UN19377	Tify
UN19383	MADS
UN19421	HB
UN19437	C2H2
UN19458	WRKY
UN19468	WRKY
UN19469	bZIP
UN19482	C2C2-Dof
UN19502	MYB
UN19528	NAC
UN19551	HB
UN19581	bZIP
UN19585	bHLH
UN19634	BES1
UN19638	HB
UN19639	WRKY
UN19650	BES1
UN19666	MYB
UN19702	C2C2-YABBY
UN19725	AP2-EREBP
UN19783	TAZ
UN19798	C2C2-YABBY
UN19854	MADS
UN19910	MYB
UN19957	MYB
UN20004	mTERF
UN20006	C2H2
UN20050	HB
UN20088	mTERF
UN20151	TAZ
UN20177	MADS
UN20199	C2C2-CO-like
UN20224	bZIP
UN20228	bHLH
UN20250	NAC
UN20252	bHLH
UN20282	MYB
UN20314	Alfin-like
UN20322	Tify
UN20344	MADS
UN20345	Tify
UN20384	HB
UN20404	LIM
UN20434	LIM
UN20436	MADS
UN20438	C2H2
UN20447	MYB
UN20450	Trihelix
UN20484	Tify
UN20499	bZIP
UN20510	bHLH
UN20528	bHLH
UN20561	C2C2-CO-like
UN20616	MYB
UN20650	Tify
UN20653	C2C2-YABBY
UN20683	ABI3VP1
UN20691	GeBP
UN20694	bHLH
UN20695	LOB
UN20704	Alfin-like
UN20706	Tify
UN20734	LIM
UN20742	SRS
UN20796	CCAAT
UN20822	GRAS
UN20833	bHLH
UN20840	AP2-EREBP
UN20843	bZIP
UN20862	MADS
UN20890	bZIP
UN20894	MYB
UN20908	CCAAT
UN20924	LIM
UN20961	OFP
UN20963	AP2-EREBP
UN20978	C2H2
UN20985	MADS
UN20998	TAZ
UN21038	C2H2
UN21039	Tify
UN21042	AP2-EREBP
UN21043	C2C2-CO-like
UN21050	C2C2-YABBY
UN21069	NAC
UN21082	MYB
UN21089	GRAS
UN21097	Alfin-like
UN21115	HB
UN21160	G2-like
UN21161	bHLH
UN21189	E2F-DP
UN21204	WRKY
UN21207	PBF-2-like
UN21212	C2C2-Dof
UN21246	PLATZ
UN21333	Tify
UN21448	Tify
UN21507	bHLH
UN21597	CCAAT
UN21605	MYB
UN21634	HSF
UN21691	HSF
UN21709	Alfin-like
UN21726	BSD
UN21745	C2H2
UN21770	MYB
UN21788	bZIP
UN21796	G2-like
UN21802	DBP
UN21847	bHLH
UN21865	AP2-EREBP
UN21883	AP2-EREBP
UN21924	bHLH
UN21954	ULT
UN21967	bHLH
UN22061	FHA
UN22129	HB
UN22153	AP2-EREBP
UN22182	HB
UN22248	AP2-EREBP
UN22366	MYB
UN22464	ABI3VP1
UN22469	LIM
UN22477	bHLH
UN22564	G2-like
UN22591	HB
UN22609	C3H
UN22615	NAC
UN22626	MYB
UN22633	FHA
UN22684	WRKY
UN22739	LIM
UN22751	bZIP
UN22756	bZIP
UN22759	NAC
UN22763	Alfin-like
UN22766	CCAAT
UN22822	BES1
UN22860	C2C2-GATA
UN22868	C2C2-Dof
UN22872	bZIP
UN22890	mTERF
UN22912	MADS
UN22935	Tify
UN23049	BES1
UN23098	Tify
UN23117	AP2-EREBP
UN23132	bZIP
UN23166	bHLH
UN23191	MADS
UN23220	PBF-2-like
UN23281	Alfin-like
UN23295	bHLH
UN23384	HB
UN23435	C2H2
UN23456	LIM
UN23528	TAZ
UN23576	MYB
UN23592	LIM
UN23619	MADS
UN23681	C2C2-GATA
UN23693	CCAAT
UN23745	GRAS
UN23763	MYB
UN23768	C2C2-Dof
UN23798	LOB
UN23819	HB
UN23824	bHLH
UN23831	MYB
UN23844	TUB
UN23928	MYB
UN23990	MYB
UN23997	NAC
UN24022	NAC
UN24038	BBR/BPC
UN24053	C2H2
UN24059	TUB
UN24073	NAC
UN24082	C2H2
UN24085	BSD
UN24097	NAC
UN24139	ABI3VP1
UN24170	OFP
UN24174	BBR/BPC
UN24207	TCP
UN24210	LOB
UN24268	bZIP
UN24282	MYB
UN24292	CCAAT
UN24410	EIL
UN24446	C3H
UN24451	ABI3VP1
UN24473	bHLH
UN24483	MADS
UN24493	GRAS
UN24507	OFP
UN24555	G2-like
UN24578	C3H
UN24581	AP2-EREBP
UN24588	bZIP
UN24599	WRKY
UN24643	RWP-RK
UN24655	mTERF
UN24663	zf-HD
UN24706	C2C2-GATA
UN24756	Trihelix
UN24759	FHA
UN24820	Trihelix
UN24851	C3H
UN24893	TUB
UN24958	HSF
UN24969	TCP
UN24977	MYB
UN24994	bHLH
UN24995	Sigma70-like
UN25010	C2H2
UN25061	CCAAT
UN25110	LIM
UN25204	SBP
UN25238	MYB
UN25240	PBF-2-like
UN25249	C3H
UN25258	AP2-EREBP
UN25285	WRKY
UN25310	MYB
UN25313	bHLH
UN25347	bZIP
UN25359	Tify
UN25379	C2C2-GATA
UN25385	C2C2-YABBY
UN25421	NAC
UN25477	MYB
UN25528	C2C2-Dof
UN25654	C2H2
UN25667	HB
UN25778	Tify
UN25910	bZIP
UN25919	HB
UN25921	TCP
UN25955	G2-like
UN25970	CCAAT
UN25990	CCAAT
UN26036	CCAAT
UN26053	bHLH
UN26065	CCAAT
UN26109	NAC
UN26147	C2C2-Dof
UN26160	MYB
UN26179	C2H2
UN26200	NAC
UN26234	bHLH
UN26275	Tify
UN26293	Tify
UN26367	bHLH
UN26402	HB
UN26428	AP2-EREBP
UN26433	AP2-EREBP
UN26447	bZIP
UN26479	C3H
UN26498	C2H2
UN26514	TUB
UN26584	MYB
UN26631	AP2-EREBP
UN26645	NAC
UN26660	C2C2-GATA
UN26662	C3H
UN26676	Trihelix
UN26683	HB
UN26695	C2H2
UN26734	C2H2
UN26748	WRKY
UN26751	G2-like
UN26780	bHLH
UN26785	MYB
UN26786	CCAAT
UN26808	MYB
UN26832	AP2-EREBP
UN26840	C3H
UN26851	GeBP
UN26904	ABI3VP1
UN26917	CCAAT
UN26929	MYB
UN26944	GRAS
UN26946	Trihelix
UN26964	HB
UN26969	bZIP
UN27022	C3H
UN27032	bHLH
UN27037	MADS
UN27083	C2C2-GATA
UN27085	G2-like
UN27087	C2H2
UN27089	mTERF
UN27126	MYB
UN27140	MYB
UN27154	bZIP
UN27174	bHLH
UN27179	mTERF
UN27184	MYB
UN27187	ABI3VP1
UN27205	bHLH
UN27242	SRS
UN27247	C2H2
UN27250	GRAS
UN27264	bHLH
UN27313	BBR/BPC
UN27323	OFP
UN27400	MYB
UN27403	bHLH
UN27407	WRKY
UN27432	AP2-EREBP
UN27438	WRKY
UN27457	EIL
UN27463	HSF
UN27482	MYB
UN27486	SBP
UN27546	MYB
UN27569	HSF
UN27581	mTERF
UN27586	NAC
UN27593	Trihelix
UN27598	GRAS
UN27600	NAC
UN27672	MYB
UN27702	C2C2-GATA
UN27765	BBR/BPC
UN27767	CPP
UN27784	bZIP
UN27787	AP2-EREBP
UN27800	WRKY
UN27808	HSF
UN27820	ABI3VP1
UN27834	MYB
UN27840	C2H2
UN27859	NAC
UN27860	bHLH
UN27881	C3H
UN27916	NAC
UN27917	PLATZ
UN27919	bZIP
UN27942	MYB
UN27943	HB
UN27971	Trihelix
UN27979	MYB
UN27994	AP2-EREBP
UN27996	C3H
UN28010	G2-like
UN28032	G2-like
UN28058	MADS
UN28078	WRKY
UN28095	C3H
UN28098	TCP
UN28122	bHLH
UN28152	MYB
UN28161	C2H2
UN28167	GRAS
UN28168	HB
UN28224	Trihelix
UN28245	G2-like
UN28286	HB
UN28288	G2-like
UN28292	bHLH
UN28293	MYB
UN28303	GRAS
UN28326	C2H2
UN28339	BBR/BPC
UN28352	WRKY
UN28375	WRKY
UN28391	WRKY
UN28411	TCP
UN28447	MYB
UN28489	MYB
UN28495	TUB
UN28546	bZIP
UN28566	BES1
UN28706	bHLH
UN28716	mTERF
UN28718	C3H
UN28724	HB
UN28735	C3H
UN28753	MYB
UN28782	C2C2-Dof
UN28868	Sigma70-like
UN28890	GRAS
UN28894	AP2-EREBP
UN28921	GRAS
UN28973	ABI3VP1
UN28996	MYB
UN29006	AP2-EREBP
UN29027	ARF
UN29049	HB
UN29066	GRAS
UN29087	C2H2
UN29110	NAC
UN29114	SBP
UN29136	ABI3VP1
UN29152	AP2-EREBP
UN29193	MYB
UN29329	bZIP
UN29331	MADS
UN29346	GeBP
UN29361	MADS
UN29378	TCP
UN29405	HB
UN29411	ABI3VP1
UN29419	TUB
UN29454	NAC
UN29472	HSF
UN29475	bZIP
UN29496	MYB
UN29498	AP2-EREBP
UN29571	G2-like
UN29585	ABI3VP1
UN29610	bZIP
UN29616	HB
UN29620	NAC
UN29639	MYB
UN29673	C3H
UN29697	WRKY
UN29712	MADS
UN29718	OFP
UN29757	C2H2
UN29762	G2-like
UN29767	C2H2
UN29774	G2-like
UN29790	MYB
UN29800	OFP
UN29812	MADS
UN29832	HSF
UN29856	CCAAT
UN29925	CCAAT
UN29927	bZIP
UN29991	bZIP
UN30054	Trihelix
UN30114	WRKY
UN30122	AP2-EREBP
UN30126	NAC
UN30134	CCAAT
UN30136	C2C2-GATA
UN30168	C2C2-Dof
UN30181	GRAS
UN30187	G2-like
UN30193	GRAS
UN30230	AP2-EREBP
UN30238	bZIP
UN30244	LOB
UN30305	G2-like
UN30314	C2H2
UN30320	TUB
UN30323	HSF
UN30327	C2H2
UN30335	AP2-EREBP
UN30336	TCP
UN30349	AP2-EREBP
UN30354	G2-like
UN30360	MYB
UN30381	bHLH
UN30390	AP2-EREBP
UN30397	bZIP
UN30408	C2C2-GATA
UN30412	AP2-EREBP
UN30423	WRKY
UN30439	C3H
UN30468	bHLH
UN30523	C3H
UN30549	bZIP
UN30568	Trihelix
UN30575	CCAAT
UN30577	ABI3VP1
UN30593	NAC
UN30597	C2C2-Dof
UN30605	MYB
UN30607	TCP
UN30609	C2H2
UN30617	bHLH
UN30628	AP2-EREBP
UN30656	AP2-EREBP
UN30667	C2H2
UN30723	bZIP
UN30774	C2H2
UN30776	NAC
UN30778	AP2-EREBP
UN30786	NAC
UN30818	Tify
UN30842	WRKY
UN30925	MYB
UN30930	C2C2-GATA
UN30935	bZIP
UN30951	HB
UN30969	MYB
UN31001	AP2-EREBP
UN31087	C3H
UN31095	WRKY
UN31168	ABI3VP1
UN31177	NAC
UN31178	bHLH
UN31226	HB
UN31244	CSD
UN31248	HSF
UN31265	C2C2-CO-like
UN31276	MYB
UN31286	NAC
UN31328	Trihelix
UN31352	CCAAT
UN31359	AP2-EREBP
UN31455	ARF
UN31458	G2-like
UN31500	WRKY
UN31519	bHLH
UN31537	HB
UN31563	MYB
UN31575	MYB
UN31588	WRKY
UN31614	bZIP
UN31663	bHLH
UN31724	bZIP
UN31911	MYB
UN31919	GRAS
UN31932	RWP-RK
UN31943	ABI3VP1
UN32038	C2C2-GATA
UN32039	EIL
UN32114	MYB
UN32141	BSD
UN32197	ABI3VP1
UN32208	Trihelix
UN32302	GRAS
UN32327	C2H2
UN32342	AP2-EREBP
UN32367	AP2-EREBP
UN32378	WRKY
UN32382	bZIP
UN32383	TAZ
UN32402	S1Fa-like
UN32408	bHLH
UN32417	C2C2-Dof
UN32432	WRKY
UN32435	C2H2
UN32444	WRKY
UN32447	C3H
UN32448	MADS
UN32471	HB
UN32545	AP2-EREBP
UN32551	TAZ
UN32582	MYB
UN32603	MYB
UN32635	bZIP
UN32655	OFP
UN32658	bHLH
UN32666	HB
UN32676	LOB
UN32696	TCP
UN32699	C3H
UN32700	WRKY
UN32704	HB
UN32712	MYB
UN32726	NAC
UN32754	LOB
UN32766	C3H
UN32897	C2H2
UN32918	C2C2-GATA
UN32936	mTERF
UN32937	WRKY
UN32991	C2C2-GATA
UN33036	SBP
UN33075	TCP
UN33082	GRAS
UN33141	ABI3VP1
UN33149	G2-like
UN33173	NAC
UN33231	C2H2
UN33276	OFP
UN33279	HSF
UN33292	GeBP
UN33300	CSD
UN33303	bHLH
UN33311	G2-like
UN33357	FAR1
UN33360	Trihelix
UN33396	MADS
UN33493	ABI3VP1
UN33499	MYB
UN33504	bZIP
UN33531	C2C2-YABBY
UN33551	bHLH
UN33572	bHLH
UN33579	ARR-B
UN33599	MYB
UN33607	CCAAT
UN33637	C2H2
UN33658	bHLH
UN33692	AP2-EREBP
UN33695	bZIP
UN33698	C2H2
UN33705	bHLH
UN33714	RWP-RK
UN33731	bHLH
UN33761	MYB
UN33763	ABI3VP1
UN33783	OFP
UN33805	MYB
UN33818	bHLH
UN33848	bHLH
UN33931	AP2-EREBP
UN33985	G2-like
UN34013	MYB
UN34017	C2C2-GATA
UN34034	WRKY
UN34050	C3H
UN34110	bZIP
UN34219	AP2-EREBP
UN34221	HSF
UN34238	TCP
UN34244	WRKY
UN34261	TAZ
UN34267	AP2-EREBP
UN34279	GRF
UN34327	WRKY
UN34331	WRKY
UN34343	bZIP
UN34476	Trihelix
UN34512	AP2-EREBP
UN34531	bHLH
UN34572	LOB
UN34606	AP2-EREBP
UN34613	OFP
UN34619	C2C2-GATA
UN34658	OFP
UN34685	MYB
UN34737	GRAS
UN34759	C2C2-Dof
UN34791	MYB
UN34805	bHLH
UN34841	LIM
UN34952	LOB
UN35007	ABI3VP1
UN35023	mTERF
UN35029	AP2-EREBP
UN35064	HSF
UN35115	RWP-RK
UN35157	bZIP
UN35191	TCP
UN35194	GRF
UN35201	MADS
UN35311	HSF
UN35376	MYB
UN35416	NAC
UN35457	HB
UN35510	bHLH
UN35535	EIL
UN35552	S1Fa-like
UN35578	MADS
UN35583	SRS
UN35585	WRKY
UN35588	MYB
UN35600	ABI3VP1
UN35638	GRAS
UN35654	ABI3VP1
UN35664	MYB
UN35675	MADS
UN35723	MADS
UN35724	MYB
UN35732	C2C2-Dof
UN35742	MYB
UN35760	WRKY
UN35776	bHLH
UN35779	S1Fa-like
UN35798	G2-like
UN35842	ABI3VP1
UN35857	bZIP
UN35862	OFP
UN35918	bHLH
UN35956	C2C2-Dof
UN35964	TAZ
UN35990	C2H2
UN36054	SRS
UN36080	HSF
UN36212	GRAS
UN36218	bHLH
UN36226	C2H2
UN36229	bZIP
UN36256	LOB
UN36287	Sigma70-like
UN36319	OFP
UN36337	ABI3VP1
UN36469	C3H
UN36482	RWP-RK
UN36493	C3H
UN36505	BBR/BPC
UN36522	mTERF
UN36534	GRAS
UN36578	AP2-EREBP
UN36595	HB
UN36608	ABI3VP1
UN36611	C2C2-GATA
UN36627	GRAS
UN36657	WRKY
UN36660	C2C2-GATA
UN36683	LOB
UN36687	C2H2
UN36703	NAC
UN36721	MYB
UN36756	GRAS
UN36757	bZIP
UN36767	Trihelix
UN36772	HB
UN36846	C2H2
UN36872	G2-like
UN36900	bHLH
UN36908	CCAAT
UN36922	HSF
UN36953	Trihelix
UN36973	ABI3VP1
UN36982	bZIP
UN37024	NAC
UN37041	bHLH
UN37058	HB
UN37082	HB
UN37101	C2H2
UN37104	bZIP
UN37112	NAC
UN37129	PLATZ
UN37148	C2C2-Dof
UN37174	GeBP
UN37205	WRKY
UN37206	C2H2
UN37210	E2F-DP
UN37223	GRAS
UN37229	ABI3VP1
UN37267	C2H2
UN37275	bHLH
UN37276	MYB
UN37288	AP2-EREBP
UN37299	C3H
UN37369	bHLH
UN37504	bZIP
UN37506	C2H2
UN37508	MYB
UN37511	bHLH
UN37521	AP2-EREBP
UN37524	C2H2
UN37602	C3H
UN37604	bHLH
UN37612	bHLH
UN37617	C2H2
UN37623	MADS
UN37633	C2H2
UN37685	HSF
UN37690	bZIP
UN37696	AP2-EREBP
UN37724	C3H
UN37745	bZIP
UN37823	bZIP
UN37851	bHLH
UN37870	HB
UN37875	bHLH
UN37891	MYB
UN37943	ABI3VP1
UN37966	G2-like
UN37968	MYB
UN37975	C2H2
UN37980	C2H2
UN37981	MADS
UN38033	ABI3VP1
UN38060	GRAS
UN38073	C2C2-GATA
UN38086	BSD
UN38088	bHLH
UN38123	bHLH
UN38178	NAC
UN38214	bHLH
UN38268	MADS
UN38288	MYB
UN38301	bHLH
UN38335	mTERF
UN38338	G2-like
UN38354	WRKY
UN38384	PLATZ
UN38445	MADS
UN38473	C2H2
UN38489	bZIP
UN38520	AP2-EREBP
UN38531	BBR/BPC
UN38541	bZIP
UN38551	S1Fa-like
UN38592	bHLH
UN38631	C2C2-GATA
UN38641	C3H
UN38704	MYB
UN38712	bHLH
UN38735	NAC
UN38773	FHA
UN38876	AP2-EREBP
UN38939	HB
UN38959	bHLH
UN38976	MYB
UN38983	CCAAT
UN38988	zf-HD
UN38994	BSD
UN39026	HB
UN39032	GRAS
UN39037	bZIP
UN39134	MADS
UN39137	C2C2-GATA
UN39153	HB
UN39214	MYB
UN39268	NAC
UN39300	MYB
UN39328	NAC
UN39367	PBF-2-like
UN39537	Tify
UN39698	Tify
UN39706	LIM
UN39895	bZIP
UN40004	bZIP
UN40042	CCAAT
UN40051	ABI3VP1
UN40084	bHLH
UN40109	bZIP
UN40165	BBR/BPC
UN40224	MYB
UN40252	bZIP
UN40272	bZIP
UN40279	GeBP
UN40339	OFP
UN40374	C2C2-Dof
UN40377	C2C2-Dof
UN40399	AP2-EREBP
UN40418	Tify
UN40423	CCAAT
UN40448	C2C2-GATA
UN40512	MYB
UN40528	BSD
UN40542	MYB
UN40573	AP2-EREBP
UN40587	C2H2
UN40591	CCAAT
UN40613	C2H2
UN40628	C2H2
UN40640	MYB
UN40658	AP2-EREBP
UN40659	CCAAT
UN40663	AP2-EREBP
UN40668	GeBP
UN40686	ABI3VP1
UN40702	Tify
UN40715	AP2-EREBP
UN40720	HB
UN40726	MYB
UN40740	Alfin-like
UN40790	BSD
UN40858	BBR/BPC
UN40866	C3H
UN40892	CCAAT
UN40897	AP2-EREBP
UN41028	MYB
UN41059	C2C2-Dof
UN41090	bZIP
UN41143	MYB
UN41173	AP2-EREBP
UN41213	WRKY
UN41233	ABI3VP1
UN41254	HB
UN41298	MYB
UN41318	AP2-EREBP
UN41353	CCAAT
UN41360	G2-like
UN41393	C2H2
UN41424	BES1
UN41436	MYB
UN41508	PLATZ
UN41533	C3H
UN41552	C3H
UN41567	ABI3VP1
UN41587	WRKY
UN41598	CCAAT
UN41622	NAC
UN41689	bHLH
UN41690	AP2-EREBP
UN41732	bZIP
UN41739	GRAS
UN41820	MYB
UN41908	BSD
UN41919	ABI3VP1
UN41933	bHLH
UN41934	C3H
UN41972	MADS
UN41992	HB
UN42002	AP2-EREBP
UN42024	MYB
UN42035	bHLH
UN42043	Alfin-like
UN42091	MYB
UN42139	NAC
UN42145	C2C2-GATA
UN42227	WRKY
UN42231	AP2-EREBP
UN42232	CCAAT
UN42243	C2H2
UN42253	BBR/BPC
UN42294	C2H2
UN42316	C2H2
UN42319	SBP
UN42352	AP2-EREBP
UN42356	EIL
UN42387	CCAAT
UN42452	HB
UN42471	HB
UN42478	GRAS
UN42504	AP2-EREBP
UN42535	SBP
UN42582	zf-HD
UN42586	NAC
UN42594	AP2-EREBP
UN42596	NAC
UN42606	BBR/BPC
UN42617	C2H2
UN42627	Tify
UN42632	G2-like
UN42642	ABI3VP1
UN42650	WRKY
UN42653	AP2-EREBP
UN42661	GRAS
UN42662	C2C2-Dof
UN42669	AP2-EREBP
UN42675	NAC
UN42692	NAC
UN42699	C3H
UN42703	bHLH
UN42724	WRKY
UN42729	NAC
UN42754	MADS
UN42837	C2C2-YABBY
UN42839	Alfin-like
UN42854	MADS
UN42860	MADS
UN42870	MYB
UN42933	LOB
UN42969	MYB
UN42981	CCAAT
UN43008	Tify
UN43028	C3H
UN43030	HB
UN43098	NAC
UN43106	Alfin-like
UN43113	AP2-EREBP
UN43194	Tify
UN43199	CCAAT
UN43234	bHLH
UN43285	bZIP
UN43322	S1Fa-like
UN43344	C2H2
UN43362	MYB
UN43410	SBP
UN43438	G2-like
UN43457	C2C2-Dof
UN43497	C3H
UN43574	CCAAT
UN43579	AP2-EREBP
UN43628	TCP
UN43630	C2C2-Dof
UN43648	TUB
UN43718	HB
UN43764	MYB
UN43820	ABI3VP1
UN43829	C2H2
UN43848	Tify
UN43851	AP2-EREBP
UN43857	Tify
UN43872	bZIP
UN43876	C2H2
UN43887	AP2-EREBP
UN43904	CCAAT
UN43922	SBP
UN43929	SBP
UN43957	MADS
UN43958	C2C2-Dof
UN44024	C2C2-YABBY
UN44029	ABI3VP1
UN44054	CCAAT
UN44083	NAC
UN44085	MADS
UN44135	MYB
UN44150	Trihelix
UN44184	NAC
UN44205	C2H2
UN44294	Tify
UN44331	C2H2
UN44340	C2H2
UN44343	CCAAT
UN44420	bZIP
UN44467	MYB
UN44496	bHLH
UN44541	AP2-EREBP
UN44584	G2-like
UN44594	LOB
UN44618	C3H
UN44658	Tify
UN44689	C2C2-GATA
UN44790	MADS
UN44806	HB
UN44824	CCAAT
UN44849	Alfin-like
UN44893	MYB
UN44928	C3H
UN44941	MADS
UN44952	HB
UN44954	HB
UN44960	G2-like
UN44970	ABI3VP1
UN44997	MADS
UN45003	LIM
UN45016	MYB
UN45021	C3H
UN45134	LIM
UN45138	bZIP
UN45180	NAC
UN45231	MYB
UN45235	MADS
UN45265	MYB
UN45270	MADS
UN45287	AP2-EREBP
UN45293	bHLH
UN45356	MYB
UN45396	C2H2
UN45431	bZIP
UN45452	Tify
UN45484	TUB
UN45506	MADS
UN45514	MYB
UN45556	AP2-EREBP
UN45567	C2C2-GATA
UN45585	mTERF
UN45656	MYB
UN45659	CCAAT
UN45754	TCP
UN45824	WRKY
UN45957	LIM
UN45981	MADS
UN46002	HB
UN46006	Alfin-like
UN46077	HB
UN46091	AP2-EREBP
UN46113	mTERF
UN46133	MYB
UN46153	MADS
UN46161	GeBP
UN46183	AP2-EREBP
UN46266	AP2-EREBP
UN46313	HB
UN46317	bZIP
UN46336	G2-like
UN46375	Alfin-like
UN46413	C2H2
UN46418	C2C2-GATA
UN46461	SBP
UN46484	NAC
UN46625	MYB
UN46635	C2C2-GATA
UN46677	AP2-EREBP
UN46687	MYB
UN46717	WRKY
UN46742	WRKY
UN46768	Tify
UN46786	WRKY
UN46818	MYB
UN46849	MYB
UN46857	C2H2
UN46964	HSF
UN46987	bHLH
UN47021	Alfin-like
UN47044	C2C2-Dof
UN47060	NAC
UN47105	C2H2
UN47106	MYB
UN47150	CCAAT
UN47267	LIM
UN47269	MYB
UN47321	C3H
UN47349	CCAAT
UN47354	ABI3VP1
UN47372	MYB
UN47373	MYB
UN47403	GeBP
UN47405	PBF-2-like
UN47408	BBR/BPC
UN47411	MYB
UN47417	bZIP
UN47430	BES1
UN47445	BSD
UN47459	C2C2-GATA
UN47503	BES1
UN47509	bHLH
UN47555	bZIP
UN47575	NAC
UN47585	bHLH
UN47676	NAC
UN47697	MYB
UN47745	C2C2-Dof
UN47752	CCAAT
UN47756	C2C2-GATA
UN47770	C2C2-GATA
UN47807	PLATZ
UN47854	MYB
UN47873	HB
UN47888	bZIP
UN47898	OFP
UN47983	MADS
UN47998	AP2-EREBP
UN48003	MADS
UN48012	C2C2-GATA
UN48036	MYB
UN48039	Tify
UN48047	LIM
UN48082	PBF-2-like
UN48119	bZIP
UN48130	C2H2
UN48139	MADS
UN48165	AP2-EREBP
UN48180	bHLH
UN48217	HB
UN48224	CCAAT
UN48264	C2C2-YABBY
UN48278	MYB
UN48315	GeBP
UN48378	NAC
UN48384	LIM
UN48443	C2H2
UN48466	bHLH
UN48473	bHLH
UN48575	MADS
UN48586	C2C2-Dof
UN48658	HB
UN48672	MADS
UN48680	bZIP
UN48720	MYB
UN48749	bHLH
UN48752	NAC
UN48779	Tify
UN48908	FHA
UN48995	bZIP
UN49032	bHLH
UN49047	GeBP
UN49048	GRAS
UN49082	bZIP
UN49104	bZIP
UN49107	GeBP
UN49121	ABI3VP1
UN49124	bHLH
UN49157	bHLH
UN49158	WRKY
UN49163	bHLH
UN49245	CCAAT
UN49265	bZIP
UN49273	MYB
UN49287	CCAAT
UN49335	MYB
UN49340	BBR/BPC
UN49382	Alfin-like
UN49391	C2C2-GATA
UN49394	MYB
UN49420	G2-like
UN49468	HSF
UN49475	CCAAT
UN49500	G2-like
UN49507	AP2-EREBP
UN49522	MADS
UN49524	WRKY
UN49537	WRKY
UN49573	bZIP
UN49580	MYB
UN49631	bZIP
UN49662	TAZ
UN49709	bHLH
UN49762	MYB
UN49889	C3H
UN49891	bZIP
UN49892	LIM
UN50027	AP2-EREBP
UN50075	TAZ
UN50090	AP2-EREBP
UN50129	HB
UN50178	BSD
UN50191	bHLH
UN50195	FHA
UN50271	MADS
UN50281	AP2-EREBP
UN50343	PLATZ
UN50356	MADS
UN50464	MYB
UN50479	AP2-EREBP
UN50515	CCAAT
UN50541	bZIP
UN50552	AP2-EREBP
UN50557	bHLH
UN50601	Alfin-like
UN50687	NAC
UN50689	AP2-EREBP
UN50697	Tify
UN50743	bZIP
UN50818	C3H
UN50833	MYB
UN50858	NAC
UN50902	WRKY
UN50911	GRAS
UN50929	Tify
UN50941	CCAAT
UN50990	mTERF
UN51019	NAC
UN51034	C2H2
UN51051	G2-like
UN51113	MYB
UN51178	C3H
UN51182	PLATZ
UN51204	AP2-EREBP
UN51219	MADS
UN51237	C2C2-CO-like
UN51262	Tify
UN51268	mTERF
UN51295	ABI3VP1
UN51394	HB
UN51403	TUB
UN51410	HB
UN51431	bZIP
UN51595	Tify
UN51731	MYB
UN51878	AP2-EREBP
UN51939	C3H
UN51983	C2H2
UN52040	GRAS
UN52099	mTERF
UN52137	AP2-EREBP
UN52160	NAC
UN52222	HB
UN52242	LOB
UN52297	C3H
UN52322	C3H
UN52397	bHLH
UN52527	AP2-EREBP
UN52528	bHLH
UN52561	CCAAT
UN52628	C2C2-YABBY
UN52648	GeBP
UN52662	Trihelix
UN52718	mTERF
UN52740	ABI3VP1
UN52773	C3H
UN52779	MYB
UN52796	C3H
UN52808	FHA
UN52945	GRAS
UN52992	MYB
UN52997	bHLH
UN53007	MYB
UN53013	TIG
UN53022	C2H2
UN53024	C2H2
[truncated: 811 more rows]
