# Supplementary material for: Comprehensive analysis of expressed sequence tags from cultivated and wild radish (Raphanus spp.)
Source: BMC Genomics. 2013 Oct 21;14:721. doi: 10.1186/1471-2164-14-721 (PMC3816612; doi:10.1186/1471-2164-14-721)
Supplement: Additional file 3 — GO terms enriched in Brassicaceae-specific gene families. The table provides the list of enriched GO terms identified from radish unigenes that are in gene families specific to the Brassicaceae family. [file 1471-2164-14-721-S3.xlsx]

## Sheet: Sheet1
Additional file 3. GO terms enriched in conserved gene families specific to the Brassicaceae family
GO ID	GO term	Corrected P-value
GO:0009725	response to hormone stimulus	0
GO:0010344	seed oilbody biogenesis	0
GO:0009719	response to endogenous stimulus	0
GO:0010200	response to chitin	0
GO:0019915	lipid storage	0
GO:0010033	response to organic substance	0
GO:0009407	toxin catabolic process	0
GO:0009404	toxin metabolic process	0
GO:0019748	secondary metabolic process	0
GO:0009415	response to water stimulus	0
GO:0009743	response to carbohydrate stimulus	0
GO:0009414	response to water deprivation	0
GO:0009733	response to auxin stimulus	0
GO:0009753	response to jasmonic acid stimulus	0
GO:0009739	response to gibberellin stimulus	0
GO:0006952	defense response	0
GO:0009631	cold acclimation	0
GO:0006979	response to oxidative stress	0
GO:0006350	transcription, DNA-dependent	0
GO:0032774	RNA biosynthetic process	0
GO:0009755	hormone-mediated signaling pathway	0
GO:0010876	lipid localization	0
GO:0009737	response to abscisic acid stimulus	0
GO:0009734	auxin mediated signaling pathway	0
GO:0071365	cellular response to auxin stimulus	0
GO:0006950	response to stress	0
GO:0042221	response to chemical stimulus	0
GO:0032870	cellular response to hormone stimulus	0
GO:0016143	S-glycoside metabolic process	0
GO:0019757	glycosinolate metabolic process	0
GO:0019760	glucosinolate metabolic process	0
GO:0071495	cellular response to endogenous stimulus	0
GO:0018316	peptide cross-linking via L-cystine	0
GO:0050896	response to stimulus	0
GO:0019219	regulation of nucleobase-containing compound metabolic process	0
GO:0042545	cell wall modification	0
GO:0016145	S-glycoside catabolic process	0
GO:0019759	glycosinolate catabolic process	0
GO:0019762	glucosinolate catabolic process	0
GO:0009845	seed germination	0
GO:0090351	seedling development	0
GO:0009628	response to abiotic stimulus	0
GO:0051171	regulation of nitrogen compound metabolic process	0
GO:0044273	sulfur compound catabolic process	0
GO:0009607	response to biotic stimulus	0
GO:0045449	regulation of transcription, DNA-dependent	0
GO:2001141	regulation of RNA biosynthetic process	0
GO:0016139	glycoside catabolic process	0
GO:0051252	regulation of RNA metabolic process	0
GO:0071310	cellular response to organic substance	0
GO:0080027	response to herbivore	0
GO:0009611	response to wounding	0
GO:0009736	cytokinin mediated signaling pathway	0
GO:0071368	cellular response to cytokinin stimulus	0
GO:0010072	primary shoot apical meristem specification	0
GO:0016137	glycoside metabolic process	0
GO:0018149	peptide cross-linking	0
GO:0048451	petal formation	0
GO:0009751	response to salicylic acid stimulus	0
GO:0044550	secondary metabolite biosynthetic process	0
GO:0009409	response to cold	0
GO:0010421	hydrogen peroxide-mediated programmed cell death	0
GO:0010223	secondary shoot formation	0
GO:0010346	shoot formation	0
GO:0070887	cellular response to chemical stimulus	0
GO:0010048	vernalization response	0
GO:0048862	formation of organ boundary	0
GO:0048859	formation of anatomical boundary	0
GO:0010455	positive regulation of cell fate commitment	0
GO:0090421	embryonic meristem initiation	0
GO:0048467	gynoecium development	0
GO:0010014	meristem initiation	0
GO:0031640	killing of cells of other organism	0
GO:0044364	disruption of cells of other organism	0
GO:0010193	response to ozone	0
GO:0010188	response to microbial phytotoxin	0
GO:0009641	shade avoidance	0
GO:2000112	regulation of cellular macromolecule biosynthetic process	0
GO:0010556	regulation of macromolecule biosynthetic process	0
GO:0031326	regulation of cellular biosynthetic process	0
GO:0010286	heat acclimation	0
GO:0009889	regulation of biosynthetic process	0
GO:0042631	cellular response to water deprivation	0
GO:0071462	cellular response to water stimulus	0
GO:0045770	positive regulation of asymmetric cell division	0
GO:0018987	water homeostasis	0
GO:0009788	negative regulation of abscisic acid mediated signaling pathway	0
GO:0006970	response to osmotic stress	0
GO:0048508	embryonic meristem development	0
GO:0048645	organ formation	0
GO:0009639	response to red or far red light	0
GO:0048103	somatic stem cell division	0
GO:0032482	Rab protein signal transduction	0
GO:0009699	phenylpropanoid biosynthetic process	0
GO:0019520	aldonic acid metabolic process	0
GO:0019521	D-gluconate metabolic process	0
GO:0043019	response to insect	0
GO:0009613	response to other organism	0
GO:0010154	fruit development	0
GO:0035821	modification of morphology or physiology of other organism	0
GO:0009813	flavonoid biosynthetic process	0
GO:0017145	stem cell division	0
GO:0005981	regulation of glycogen catabolic process	0
GO:0007156	homophilic cell adhesion	0
GO:0009787	regulation of abscisic acid mediated signaling pathway	0
GO:0032312	regulation of ARF GTPase activity	0
GO:0023033	signal transduction	0
GO:0031347	regulation of defense response	0.00037
GO:0010199	organ boundary specification between lateral organs and the meristem	0.00037
GO:0009735	response to cytokinin stimulus	0.00036
GO:0051781	positive regulation of cell division	0.00036
GO:0023052	signaling	0.00036
GO:0001906	cell killing	0.00071
GO:0009416	response to light stimulus	0.0007
GO:0009610	response to symbiotic fungus	0.0007
GO:0042343	indole glucosinolate metabolic process	0.00069
GO:0040034	regulation of development, heterochronic	0.00068
GO:0048316	seed development	0.00068
GO:0006662	glycerol ether metabolic process	0.00067
GO:0018904	organic ether metabolic process	0.00067
GO:0009608	response to symbiont	0.00066
GO:0070873	regulation of glycogen metabolic process	0.00098
GO:0009812	flavonoid metabolic process	0.00098
GO:0009800	cinnamic acid biosynthetic process	0.00097
GO:0009803	cinnamic acid metabolic process	0.00096
GO:0048418	petal morphogenesis	0.00095
GO:0006493	protein O-linked glycosylation	0.00094
GO:0032881	regulation of polysaccharide metabolic process	0.00094
GO:0006572	tyrosine catabolic process	0.00093
GO:1901136	carbohydrate derivative catabolic process	0.00092
GO:0051704	multi-organism process	0.00107
GO:0005979	regulation of glycogen biosynthetic process	0.00105
GO:0006883	cellular sodium ion homeostasis	0.00104
GO:0010766	negative regulation of sodium ion transport	0.00104
GO:0043271	negative regulation of ion transport	0.00103
GO:0055078	sodium ion homeostasis	0.00102
GO:0043255	regulation of carbohydrate biosynthetic process	0.00116
GO:0010962	regulation of glucan biosynthetic process	0.00144
GO:0032885	regulation of polysaccharide biosynthetic process	0.00143
GO:0048506	regulation of timing of meristematic phase transition	0.00142
GO:0048510	regulation of timing of transition from vegetative to reproductive phase	0.00141
GO:0010468	regulation of gene expression	0.0014
GO:0009074	aromatic amino acid family catabolic process	0.00153
GO:0048283	indeterminate inflorescence morphogenesis	0.00152
GO:0031579	membrane raft organization	0.00151
GO:0032429	regulation of phospholipase A2 activity	0.0015
GO:0048548	regulation of pinocytosis	0.00149
GO:0048549	positive regulation of pinocytosis	0.00148
GO:0009834	secondary cell wall biogenesis	0.00147
GO:0005997	xylulose metabolic process	0.00146
GO:0048124	maternal specification of dorsal/ventral axis, oocyte, germ-line encoded	0.00158
GO:0006830	high-affinity zinc ion transport	0.00157
GO:0006869	lipid transport	0.00169
GO:0009740	gibberellic acid mediated signaling pathway	0.00168
GO:0010476	gibberellin mediated signaling pathway	0.00167
GO:0071370	cellular response to gibberellin stimulus	0.00166
GO:0007042	lysosomal lumen acidification	0.00165
GO:0035751	regulation of lysosomal lumen pH	0.00164
GO:0080090	regulation of primary metabolic process	0.00163
GO:0009820	alkaloid metabolic process	0.00161
GO:0009809	lignin biosynthetic process	0.0016
GO:0010150	leaf senescence	0.0016
GO:0009828	plant-type cell wall loosening	0.00159
GO:0009786	regulation of asymmetric cell division	0.00194
GO:0009698	phenylpropanoid metabolic process	0.00193
GO:0010047	fruit dehiscence	0.00192
GO:0042434	indole-containing compound metabolic process	0.0019
GO:0009723	response to ethylene stimulus	0.00189
GO:0030041	actin filament polymerization	0.00247
GO:0009901	anther dehiscence	0.00281
GO:0032012	regulation of ARF protein signal transduction	0.00279
GO:0031323	regulation of cellular metabolic process	0.00277
GO:0010517	regulation of phospholipase activity	0.00299
GO:0042574	retinal metabolic process	0.00309
GO:0009314	response to radiation	0.00307
GO:0042454	ribonucleoside catabolic process	0.00316
GO:0018198	peptidyl-cysteine modification	0.00315
GO:0050803	regulation of synapse structure and activity	0.00313
GO:0007154	cell communication	0.00311
GO:0016101	diterpenoid metabolic process	0.00331
GO:0071577	zinc ion transmembrane transport	0.00396
GO:0002219	activation of innate immune response	0.00481
GO:0010260	organ senescence	0.00511
GO:0016144	S-glycoside biosynthetic process	0.00562
GO:0019758	glycosinolate biosynthetic process	0.00559
GO:0019761	glucosinolate biosynthetic process	0.00556
GO:0015978	carbon utilization	0.00553
GO:0010266	response to vitamin B1	0.00593
GO:0015690	aluminum cation transport	0.00589
GO:0072512	trivalent inorganic cation transport	0.00586
GO:0006649	phospholipid transfer to membrane	0.00604
GO:0009805	coumarin biosynthetic process	0.00601
GO:0009870	defense response signaling pathway, resistance gene-dependent	0.00629
GO:0009900	dehiscence	0.00656
GO:0006559	L-phenylalanine catabolic process	0.00673
GO:0006184	GTP catabolic process	0.0067
GO:0048227	plasma membrane to endosome transport	0.00667
GO:1901069	guanosine-containing compound catabolic process	0.00663
GO:0043470	regulation of carbohydrate catabolic process	0.0066
GO:0043471	regulation of cellular carbohydrate catabolic process	0.00657
GO:0032318	regulation of Ras GTPase activity	0.00653
GO:1901068	guanosine-containing compound metabolic process	0.0066
GO:0042991	transcription factor import into nucleus	0.00686
GO:0043903	regulation of symbiosis, encompassing mutualism through parasitism	0.00683
GO:0045736	negative regulation of cyclin-dependent protein kinase activity	0.0068
GO:0045088	regulation of innate immune response	0.00676
GO:0010675	regulation of cellular carbohydrate metabolic process	0.00673
GO:0043449	cellular alkene metabolic process	0.0067
GO:1900673	olefin metabolic process	0.00667
GO:0010224	response to UV-B	0.00673
GO:0045089	positive regulation of innate immune response	0.0067
GO:0048016	inositol phosphate-mediated signaling	0.00685
GO:0042830	defense response to bacterium	0.00688
GO:0009718	anthocyanin-containing compound biosynthetic process	0.00694
GO:0009804	coumarin metabolic process	0.00691
GO:0006152	purine nucleoside catabolic process	0.00734
GO:0042436	indole-containing compound catabolic process	0.00731
GO:0046130	purine ribonucleoside catabolic process	0.00727
GO:0071554	cell wall organization or biogenesis	0.00724
GO:0048608	reproductive structure development	0.00739
GO:0061458	reproductive system development	0.00735
GO:0009651	response to salt stress	0.0075
GO:0000160	two-component signal transduction system (phosphorelay)	0.00747
GO:0010114	response to red light	0.00752
GO:0010161	red light signaling pathway	0.00758
GO:0071491	cellular response to red light	0.00754
GO:0009759	indole glucosinolate biosynthetic process	0.00777
GO:0042752	regulation of circadian rhythm	0.00774
GO:0009164	nucleoside catabolic process	0.00857
GO:0048527	lateral root development	0.00888
GO:0006140	regulation of nucleotide metabolic process	0.00927
