# Supplementary material for: Comprehensive analysis of expressed sequence tags from cultivated and wild radish (Raphanus spp.)
Source: BMC Genomics. 2013 Oct 21;14:721. doi: 10.1186/1471-2164-14-721 (PMC3816612; doi:10.1186/1471-2164-14-721)
Supplement: Additional file 4 — GO terms enriched in radish-specific gene families. The table provides the list of enriched GO terms identified from radish-specific unigenes. [file 1471-2164-14-721-S4.xlsx]

## Sheet: Sheet1
Additional file 4. GO terms enriched in conserved gene families specific to radish
GO ID	GO term	Corrected P-value
GO:0046686	response to cadmium ion	0
GO:0046827	positive regulation of protein export from nucleus	0
GO:0006611	protein export from nucleus	0
GO:0000320	re-entry into mitotic cell cycle	0
GO:0019642	glycolysis	0
GO:0006084	acetyl-CoA metabolic process	0
GO:0006099	tricarboxylic acid cycle	0
GO:0044283	small molecule biosynthetic process	0
GO:0046356	acetyl-CoA catabolic process	0
GO:0006107	oxaloacetate metabolic process	0
GO:0009109	coenzyme catabolic process	0
GO:0046825	regulation of protein export from nucleus	0
GO:0009060	aerobic respiration	0
GO:0090316	positive regulation of intracellular protein transport	0
GO:0006278	RNA-dependent DNA replication	0
GO:0051222	positive regulation of protein transport	0
GO:0006983	ER overload response	0
GO:0046824	positive regulation of nucleocytoplasmic transport	0
GO:0032388	positive regulation of intracellular transport	0
GO:0006536	glutamate metabolic process	0
GO:0005996	monosaccharide metabolic process	0
GO:0043407	negative regulation of MAP kinase activity	0
GO:0046165	alcohol biosynthetic process	0
GO:0016053	organic acid biosynthetic process	0
GO:0046394	carboxylic acid biosynthetic process	0
GO:0022410	circadian sleep/wake cycle process	0
GO:0042745	circadian sleep/wake cycle	0
GO:0042749	regulation of circadian sleep/wake cycle	0
GO:0045187	regulation of circadian sleep/wake cycle, sleep	0
GO:0071216	cellular response to biotic stimulus	0
GO:0045610	regulation of hemocyte differentiation	0
GO:0006531	aspartate metabolic process	0
GO:0006532	aspartate biosynthetic process	0
GO:0030111	regulation of Wnt receptor signaling pathway	0
GO:0006007	glucose catabolic process	0
GO:0045877	negative regulation of smoothened signaling pathway	0
GO:0008293	torso signaling pathway	0
GO:0071901	negative regulation of protein serine/threonine kinase activity	0
GO:0019320	hexose catabolic process	0
GO:0042180	cellular ketone metabolic process	0
GO:0046365	monosaccharide catabolic process	0
GO:0009064	glutamine family amino acid metabolic process	0
GO:0006533	aspartate catabolic process	0
GO:0019550	glutamate catabolic process to aspartate	0
GO:0043648	dicarboxylic acid metabolic process	0
GO:0008652	cellular amino acid biosynthetic process	0
GO:0008610	lipid biosynthetic process	0
GO:0006006	glucose metabolic process	0
GO:0019318	hexose metabolic process	0
GO:0045810	negative regulation of Wnt receptor signaling pathway	0
GO:0006103	2-oxoglutarate metabolic process	0
GO:0051187	cofactor catabolic process	0
GO:0019551	glutamate catabolic process to 2-oxoglutarate	0
GO:0019752	carboxylic acid metabolic process	0
GO:0043436	oxoacid metabolic process	0
GO:0016093	polyprenol metabolic process	0
GO:0006082	organic acid metabolic process	0
GO:0016091	prenol biosynthetic process	0
GO:0016094	polyprenol biosynthetic process	0
GO:0016123	xanthophyll biosynthetic process	0
GO:0008299	isoprenoid biosynthetic process	0
GO:0018105	peptidyl-serine phosphorylation	0
GO:0018209	peptidyl-serine modification	0
GO:0006563	L-serine metabolic process	0
GO:0045444	fat cell differentiation	0.0003
GO:0006346	methylation-dependent chromatin silencing	0.0003
GO:0006106	fumarate metabolic process	0.00029
GO:0051788	response to misfolded protein	0.00029
GO:0006608	snRNP protein import into nucleus	0.00029
GO:0010038	response to metal ion	0.00028
GO:0035309	wing and notum subfield formation	0.00028
GO:0032769	negative regulation of monooxygenase activity	0.00027
GO:0046959	habituation	0.00081
GO:0045338	farnesyl diphosphate metabolic process	0.0008
GO:0016122	xanthophyll metabolic process	0.00079
GO:0016090	prenol metabolic process	0.00312
GO:0042363	fat-soluble vitamin catabolic process	0.00308
GO:0006469	negative regulation of protein kinase activity	0.00304
GO:0008589	regulation of smoothened signaling pathway	0.003
GO:0046958	nonassociative learning	0.00296
GO:0009070	serine family amino acid biosynthetic process	0.00317
GO:0018298	protein-chromophore linkage	0.00313
GO:0006741	NADP biosynthetic process	0.0031
GO:0007622	rhythmic behavior	0.00329
GO:0048512	circadian behavior	0.00326
GO:0006535	cysteine biosynthetic process from serine	0.00322
GO:0009068	aspartate family amino acid catabolic process	0.00318
GO:0006720	isoprenoid metabolic process	0.00315
GO:0006114	glycerol biosynthetic process	0.00356
GO:0006529	asparagine biosynthetic process	0.00374
GO:0009084	glutamine family amino acid biosynthetic process	0.0037
GO:0051354	negative regulation of oxidoreductase activity	0.00366
GO:0050795	regulation of behavior	0.00362
GO:0016052	carbohydrate catabolic process	0.00379
GO:0006094	gluconeogenesis	0.00437
GO:0006538	glutamate catabolic process	0.00474
GO:0006528	asparagine metabolic process	0.00469
GO:0019344	cysteine biosynthetic process	0.00465
GO:0044281	small molecule metabolic process	0.0056
GO:0006014	D-ribose metabolic process	0.00653
GO:0033280	response to vitamin D	0.00725
GO:0019348	dolichol metabolic process	0.00796
GO:0032768	regulation of monooxygenase activity	0.00808
GO:0051131	chaperone-mediated protein complex assembly	0.008
GO:0015980	energy derivation by oxidation of organic compounds	0.00887
GO:0033157	regulation of intracellular protein transport	0.00991
